# Supplementary material for: Adipocyte-Mediated Electrophysiological Remodeling of PKP-2 Mutant Human Pluripotent Stem Cell-Derived Cardiomyocytes
Source: Biomedicines. 2024 Nov 14;12(11):2601. doi: 10.3390/biomedicines12112601 (PMC11592320; doi:10.3390/biomedicines12112601)
Supplement: Supplementary file 1 [file biomedicines-12-02601-s001.zip]

Archive with 1 entries (1 files):
- biomedicines-3277674-supplementary.pdf
